# Supplementary material for: Knockdown and Overexpression Experiments to Investigate the Inhibitory Mechanism of Fuzheng Xiaozheng Prescription, an Effective Chinese Herbal Formula for the Clinical Treatment of Hepatocellular Carcinoma
Source: Pharmaceuticals (Basel). 2024 Aug 31;17(9):1159. doi: 10.3390/ph17091159 (PMC11434836; doi:10.3390/ph17091159)
Supplement: Supplementary file 1 [file pharmaceuticals-17-01159-s001.zip]

Archive with 3 entries (3 files):
- Supplemantary materails.pdf
- Supplementary Table S1.xlsx
- Supplementary Table S2.xlsx
