# Supplementary material for: Knockdown and Overexpression Experiments to Investigate the Inhibitory Mechanism of Fuzheng Xiaozheng Prescription, an Effective Chinese Herbal Formula for the Clinical Treatment of Hepatocellular Carcinoma
Source: Pharmaceuticals (Basel). 2024 Aug 31;17(9):1159. doi: 10.3390/ph17091159 (PMC11434836; doi:10.3390/ph17091159)
Supplement: Supplementary file 1 [file pharmaceuticals-17-01159-s001.zip › Supplementary Table S1.xlsx]

## Sheet: Compounds
Table S1 Compound identification results of FZXZP using high performance liquid chromatography (HPLC) with mzCloud Best Match ≥75
Name	Formula	Annotation Source: Predicted Compositions	Annotation Source: mzCloud Search	Annotation Source: mzVault Search	Annotation Source: ChemSpider Search	Annotation Source: MassList Match	FISh Coverage	Molecular Weight	RT [min]	Area (Max.)	# ChemSpider Results	# mzCloud Results	# mzVault Results	mzCloud Best Match	Area: CD122-sample1.raw (F959)	Area: CD122-sample2.raw (F960)	Area: CD122-sample3.raw (F961)
Guanine	C5 H5 N5 O	Full match	Full match	Full match	No results	Full match	50	151.049	2.408	1.52601e+07	0	2	2	97.4			1.52601e+07
2'-Deoxyadenosine	C10 H13 N5 O3	Full match	Full match	Full match	No results	Full match	69.44	251.102	1.968	9.61283e+06	0	4	4	97.4	7.88031e+06	6.58882e+06	9.61283e+06
2,3,4,9-Tetrahydro-1H-β-carboline-3-carboxylic acid	C12 H12 N2 O2	Full match	Full match	No results	No results	No results	58.54	216.09	5.607	9.95309e+06	0	2	0	97.1	9.95309e+06	256655	299046
Adenosine	C10 H13 N5 O4	Full match	Full match	Full match	No results	Full match	82.61	267.096	1.511	8.57038e+07	0	2	2	96.5	6.14413e+07	6.95043e+07	8.57038e+07
Erucamide	C22 H43 N O	Full match	Full match	Full match	No results	Full match	90.29	337.333	21.717	7.24101e+07	0	2	2	96.5	7.24101e+07	6.04426e+07	6.78499e+07
Trigonelline	C7 H7 N O2	Full match	Full match	Full match	No results	Full match	8.33	137.048	0.537	5.25665e+07	0	9	6	96.4	5.25665e+07	3.73638e+07	4.17951e+07
Senkyunolide H	C12 H16 O4	No match	Full match	No results	No results	No match	40	206.094	10.107	3.7229e+07	0	6	0	96.4	3.51678e+07	3.35509e+07	3.7229e+07
BMK ethyl glycidate	C12 H14 O3	Full match	Not the top hit	No results	No results	Full match	67.92	206.094	10.484	1.59867e+07	0	6	0	96.3	1.29091e+07	1.39964e+07	1.59867e+07
Oleamide	C18 H35 N O	No match	Invalid mass	Invalid mass	No results	No results	85.53	264.245	19.576	6.67529e+06	0	2	2	96.2	5.39763e+06	6.47818e+06	6.67529e+06
Asiatic acid	C30 H48 O5	No match	Not the top hit	No match	No results	No match		470.338	15.703	3.59844e+07	0	4	2	96.1	2.74686e+07	3.44587e+07	3.59844e+07
N'1-(2-Cyano-3-fluorophenyl)-N'1-methylethanimidohydrazide	C10 H11 F N4	No match	Not the top hit	No results	No results	No match		206.094	9.668	2.81312e+06	0	3	0	95.8	2.26552e+06	2.62847e+06	2.81312e+06
Quercetin	C15 H10 O7	Full match	Full match	Full match	No results	Full match		302.042	10.1	2.12224e+06	0	4	4	95.8	2.06556e+06	2.12224e+06	2.09322e+06
18-β-Glycyrrhetinic acid	C30 H46 O4	Full match	Full match	Full match	No results	Full match		470.338	16.439	2.16135e+06	0	2	1	95.4	1.13851e+06	2.16135e+06	1.60981e+06
Hexadecanamide	C16 H33 N O	Full match	Full match	Full match	No results	Full match		255.256	19.249	3.77917e+06	0	2	2	95.4	2.7964e+06	3.24127e+06	3.77917e+06
Naringenin	C15 H12 O5	Full match	Full match	Full match	No results	Full match		272.068	10.031	3.98984e+06	0	10	4	95	3.4014e+06	3.98984e+06	3.91449e+06
4-Dodecylbenzenesulfonic acid	C18 H30 O3 S	Full match	Full match	Full match	No results	Full match		326.192	26.618	3.40809e+06	0	4	2	94.9			3.40809e+06
Ageratriol	C15 H24 O3	No match	Invalid mass	No match	No results	No match		234.161	14.062	6.43646e+06	0	4	1	94.9	5.48339e+06	6.43646e+06
Stearamide	C18 H37 N O	Full match	Full match	No results	No results	Full match		283.287	20.486	3.09101e+06	0	1	0	94.7	1.95396e+06	2.70414e+06	3.09101e+06
Quercetin-3β-D-glucoside	C21 H20 O12	Not the top hit	Full match	Full match	No results	Full match		464.095	10.103	4.97382e+06	0	1	1	94.6	4.97382e+06	4.59104e+06	4.66171e+06
Rutin	C27 H30 O16	No results	Full match	Full match	No results	Full match		610.153	10.103	1.24209e+07	0	2	1	94.6	1.22164e+07	1.24209e+07	1.21749e+07
Adenine	C5 H5 N5	No match	Invalid mass	Invalid mass	No results	No results		118.028	0.657	6.15328e+07	0	2	2	94.6	6.15328e+07	4.91273e+07	214160
Formononetin	C16 H12 O4	Full match	Full match	Full match	No results	Full match		268.073	13.24	1.16222e+08	0	1	1	94.5	1.04748e+08	1.09506e+08	1.16222e+08
Tangeritin	C20 H20 O7	Full match	Full match	Full match	No results	Full match		372.12	14.935	2.01513e+06	0	2	1	94.4	1.22425e+06	1.71908e+06	2.01513e+06
(+/-)12(13)-DiHOME	C18 H34 O4	Full match	Full match	No results	No results	Full match		314.246	16.177	1.81833e+07	0	2	0	93.8	1.16008e+07	1.81833e+07	1.3685e+07
trans-3-Indoleacrylic acid	C11 H9 N O2	Full match	Full match	Not the top hit	No results	Full match		187.063	4.49	2.26616e+08	0	8	8	93.8	2.06088e+08	1.94408e+08	2.26616e+08
7-Methyl-3-methylene-6-(3-oxobutyl)-3,3a,4,7,8,8a-hexahydro-2H-cyclohepta[b]furan-2-one	C15 H20 O3	Full match	Full match	No results	No results	Full match		248.141	11.975	2.12549e+06	0	5	0	93.7	738486	2.12549e+06	850355
16-Hydroxyhexadecanoic acid	C16 H32 O3	Full match	Full match	Full match	No results	No results		272.235	19.407	6.31465e+06	0	1	1	93.2	4.07893e+06	4.8202e+06	6.31465e+06
Bis(2-ethylhexyl) phthalate	C24 H38 O4	Full match	Full match	Full match	No results	Full match		390.276	20.746	3.62136e+06	0	6	4	93.1	3.09779e+06	2.70993e+06	3.62136e+06
4',7-Dihydroxyflavanone	C15 H12 O4	Full match	Full match	Partial match	No results	Full match		256.072	12.152	2.32136e+06	0	3	1	93	1.92917e+06	2.14129e+06	2.32136e+06
Kaempferol	C15 H10 O6	Full match	Full match	Full match	No results	Full match		286.047	10.828	1.08938e+07	0	9	5	92.8	8.76275e+06	1.08938e+07	8.87402e+06
DL-Arginine	C6 H14 N4 O2	No match	Invalid mass	Invalid mass	No results	No results		157.085	0.508	2.47262e+08	0	4	4	92.8	6.54909e+06	2.47262e+08	8.22618e+06
Bis(4-ethylbenzylidene)sorbitol	C24 H30 O6	Full match	Full match	No results	No results	Full match		414.203	15.037	3.72146e+07	0	4	0	92.7	2.88443e+07	3.1153e+07	3.72146e+07
Polygodial	C15 H22 O2	Full match	Not the top hit	Full match	No results	Full match		234.161	13.43	5.20805e+06	0	4	1	92.7	4.47063e+06	4.1391e+06	5.20805e+06
9-Oxo-ODE	C18 H30 O3	Full match	Full match	Full match	No results	Full match		294.219	16.057	8.82516e+06	0	4	2	92.7		8.82516e+06
9-Oxo-10(E),12(E)-octadecadienoic acid	C18 H30 O3	Full match	Full match	Full match	No results	Full match		294.219	14.241	4.87657e+07	0	4	2	92.7	3.51144e+07	4.56359e+07	4.87657e+07
9S,13R-12-Oxophytodienoic acid	C18 H28 O3	Full match	Full match	No results	No results	Full match		292.203	14.747	1.34716e+07	0	4	0	92.6		1.02206e+07	1.34716e+07
8-{3-Oxo-2-[(2E)-2-penten-1-yl]-1-cyclopenten-1-yl}octanoic acid	C18 H28 O3	Full match	Not the top hit	No results	No results	Full match		292.203	13.68	2.3404e+07	0	4	0	92.6	1.65612e+07	2.3404e+07	2.22513e+07
Zerumbone	C15 H22 O	Full match	Not the top hit	Not the top hit	No results	Full match		218.167	15.898	1.84341e+06	0	3	2	92.6	911073	1.84341e+06	1.23115e+06
{(1R,2R)-2-[(2Z)-5-(Hexopyranosyloxy)-2-penten-1-yl]-3-oxocyclopentyl}acetic acid	C18 H28 O9	No match	Invalid mass	No results	No results	No results		405.2	7.86	740496	0	1	0	92.4		740496
L-Phenylalanine	C9 H11 N O2	No match	Invalid mass	Invalid mass	No results	No match		148.052	2.38	2.0064e+08	0	4	4	91.9	1.74849e+08	1.76473e+08	2.0064e+08
5'-S-Methyl-5'-thioadenosine	C11 H15 N5 O3 S	Full match	Full match	Full match	No results	Full match		297.089	5.474	2.49421e+06	0	2	2	91.8	2.44974e+06	2.49421e+06	2.48549e+06
(3aR,8R,8aR,9aR)-8-Hydroxy-8a-methyl-3,5-bis(methylene)decahydronaphtho[2,3-b]furan-2(3H)-one	C15 H20 O3	Full match	Full match	No results	No results	Full match		248.141	12.949	1.62646e+06	0	5	0	91.7	1.16264e+06	1.43138e+06	1.62646e+06
Taxifolin	C15 H12 O7	No match	Not the top hit	Not the top hit	No results	No match		286.047	9.801	1.32565e+06	0	9	5	91.7	1.30104e+06	1.09278e+06	1.32565e+06
(3aS,10aR,10bR)-6,10a-Dimethyl-3-methylene-3,3a,4,5,7,8,10a,10b-octahydrofuro[3',2':6,7]cyclohepta[1,2-b]pyran-2,9-dione	C15 H18 O4	Full match	Full match	No results	No results	No results		262.12	10.164	1.30429e+06	0	2	0	91.6		906794	1.30429e+06
D-(+)-Maltose	C12 H22 O11	Unused	Invalid mass	Invalid mass	No results	No results		364.098	0.532	4.54789e+07	0	2	1	91.5	3.79037e+07	4.06803e+07	4.54789e+07
Nootkatone	C15 H22 O	Full match	Full match	Full match	No results	Full match		218.167	13.802	5.74961e+06	0	3	2	91	3.23577e+06	4.46107e+06	5.74961e+06
1,7-Bis(4-hydroxyphenyl)-3,5-heptanediol	C19 H24 O4	Full match	Full match	No results	No results	Full match		316.167	11.178	4.44151e+07	0	1	0	90.8	4.44151e+07	3.85645e+07	4.21552e+07
Ononin	C22 H22 O9	Not the top hit	Full match	No results	No results	Full match		430.126	10.711	75866.1	0	1	0	90.8	75866.1
Dodecanedioic acid	C12 H22 O4	Full match	Full match	Full match	No results	Full match		230.151	14.132	1.24642e+06	0	1	1	90.7	1.24642e+06	1.17865e+06	1.05048e+06
(2E,2'E)-N,N'-1,4-Butanediylbis[3-(4-hydroxyphenyl)acrylamide]	C22 H24 N2 O4	Full match	Full match	No results	No results	No results		380.172	11.224	4.07551e+06	0	1	0	90.6	3.69447e+06	3.6258e+06	4.07551e+06
Piperine	C17 H19 N O3	Full match	Full match	Full match	No results	Full match		285.136	14.504	4.28039e+06	0	4	1	90	3.04511e+06	4.28039e+06	3.43644e+06
2-Hydroxyphenylalanine	C9 H11 N O3	No match	Invalid mass	Invalid mass	No results	No match		164.047	1.076	2.77346e+07	0	3	2	89.9	2.33837e+07	2.40666e+07	2.77346e+07
19-Nortestosterone	C18 H26 O2	Full match	Full match	Full match	No results	No results		274.193	15.649	6.80915e+06	0	2	2	89.8	4.05755e+06	6.80915e+06
Bis(2-ethylhexyl) sebacate	C26 H50 O4	Full match	Full match	Full match	No results	Full match		426.37	22.552	3.09672e+06	0	2	2	89.7	3.01355e+06	2.94265e+06	3.09672e+06
Ursolic acid	C30 H48 O3	Full match	Full match	Full match	No results	Full match		456.36	22.544	2.79985e+06	0	3	1	89.7	2.05376e+06	1.99156e+06	2.79985e+06
2-Isopropylmalic acid	C7 H12 O5	Full match	Full match	Full match	No results	Full match		176.068	5.549	1.43339e+07	0	2	2	89.7	1.36468e+07	1.32833e+07	1.43339e+07
7-(3,4-Dihydroxyphenyl)-1-(4-hydroxyphenyl)-3-heptanyl acetate	C21 H26 O5	No match	Invalid mass	No results	No results	No results		375.203	14.409	1.36988e+06	0	1	0	89.5	816867	933258	1.36988e+06
Octadecyl 3-(3,5-di-tert-butyl-4-hydroxyphenyl)propionate	C35 H62 O3	No match	Invalid mass	No results	No results	No results		547.496	23.978	792161	0	1	0	89.3	792161
Nicotinic acid	C6 H5 N O2	Full match	Full match	Full match	No results	Full match		123.032	0.765	2.37661e+07	0	2	2	89.3	1.89031e+07	1.90784e+07	2.37661e+07
3,5-di-tert-Butylbenzaldehyde	C15 H22 O	Full match	Not the top hit	Partial match	No results	Full match		218.167	12.86	1.86443e+06	0	6	4	89.2		1.86443e+06
Corchorifatty acid F	C18 H32 O5	No match	Invalid mass	No results	No results	No match		346.236	13.724	5.65522e+07	0	1	0	89.2	70060	5.65522e+07	2.34125e+06
Oleanolic acid	C30 H48 O3	Full match	Partial match	Partial match	No results	Full match		456.361	19.556	242281	0	3	1	89.2	145936	242281
Myristyl sulfate	C14 H30 O4 S	Full match	Full match	Full match	No results	No results		294.187	26.821	1.55186e+06	0	1	1	89			1.55186e+06
(3aR,4aS,5R,7aS,8S,9aR)-5-Hydroxy-4a,8-dimethyl-3-methyleneoctahydroazuleno[6,5-b]furan-2,6(3H,4H)-dione	C15 H20 O4	Full match	Full match	Partial match	No results	Full match		264.136	7.899	1.77376e+06	0	6	2	88.9	1.2941e+06	1.49815e+06	1.77376e+06
2-Oxindole	C8 H7 N O	Full match	Full match	Not the top hit	No results	Full match		133.053	4.793	1.93288e+07	0	8	8	88.7	1.56311e+07	1.93288e+07	1.60225e+07
Choline	C5 H13 N O	Full match	Full match	Full match	No results	Full match		103.1	0.467	1.06066e+08	0	2	2	88.6	1.06066e+08	7.85016e+07	4.62032e+07
Didecyl phthalate	C28 H46 O4	Not the top hit	Full match	No results	No results	Full match		446.339	22.665	502741	0	2	0	88.2	457314	502741	430541
(15Z)-9,12,13-Trihydroxy-15-octadecenoic acid	C18 H34 O5	Full match	Full match	No results	No results	Full match		330.241	14.222	1.68351e+08	0	1	0	88.1	1.68351e+08	1.57098e+08	1.64853e+08
4H-1-Benzopyran-4-one, 6-β-D-glucopyranosyl-2,3-dihydro-5,7-dihydroxy-2-(4-hydroxyphenyl)-, (S)-	C21 H22 O10	Not the top hit	Full match	No results	No results	Full match		434.121	8.96	1.96416e+06	0	2	0	88.1	1.46155e+06	1.96416e+06	1.68223e+06
Lupeol	C30 H50 O	Full match	Full match	No results	No results	Full match		426.385	22.176	3.57102e+06	0	2	0	88.1	2.14668e+06	3.12177e+06	3.57102e+06
Dodecyl sulfate	C12 H26 O4 S	Full match	Full match	Full match	No results	Full match		266.155	15.753	1.00339e+07	0	3	1	88		1.00339e+07
7-Hydroxy-2-(4-hydroxyphenyl)-4-oxo-3,4-dihydro-2H-chromen-5-yl β-D-glucopyranoside	C21 H22 O10	Not the top hit	Full match	No results	No results	Full match		434.121	9.241	1.04138e+06	0	2	0	88	1.04138e+06	789379	778753
1-Linoleoyl glycerol	C21 H38 O4	Full match	Full match	No results	No results	No results		354.276	18.58	393132	0	1	0	87.8	299313		393132
Chlorogenic acid	C16 H18 O9	Not the top hit	Full match	Full match	No results	Full match		354.095	6.506	2.93338e+07	0	2	1	87.6	2.47571e+07	2.49505e+07	2.93338e+07
(4E)-1,7-Bis(4-hydroxyphenyl)-4-hepten-3-one	C19 H20 O3	Full match	Full match	No results	No results	No results		296.14	11.244	918174	0	1	0	87.5		905188	918174
4-Hydroxybenzaldehyde	C7 H6 O2	Full match	Full match	Full match	No results	Full match		122.037	6.045	9.9682e+06	0	2	2	87.4	6.66387e+06	6.61688e+06	9.9682e+06
Genistein	C15 H10 O5	Not the top hit	Full match	Full match	No results	Full match		270.053	12.17	1.36888e+06	0	3	1	87.3	1.36888e+06	1.30454e+06	1.35744e+06
Acetophenone	C8 H8 O	Full match	Full match	Full match	No results	Full match		120.057	9.358	1.02317e+06	0	1	1	87.2	716969	693778	1.02317e+06
Neochlorogenic acid	C16 H18 O9	Not the top hit	Full match	Full match	No results	Full match		354.095	7.06	8.11048e+06	0	4	2	87	4.21632e+06	5.96293e+06	8.11048e+06
Uridine	C9 H12 N2 O6	Full match	Full match	Full match	No results	Full match		244.069	1.247	8.52666e+06	0	6	2	86.9	5.14854e+06	6.69468e+06	8.52666e+06
Astragalin	C21 H20 O11	Not the top hit	Full match	No results	No results	Full match		448.1	10.811	1.81802e+07	0	4	0	86.9	1.35671e+07	1.65355e+07	1.81802e+07
Glycitein	C16 H12 O5	Full match	Full match	Full match	No results	Full match		284.067	9.197	3.18467e+06	0	8	3	86.9	2.6601e+06	3.18467e+06	2.76965e+06
(±)-Abscisic acid	C15 H20 O4	Full match	Full match	Full match	No results	Full match		264.136	11.056	504643	0	2	1	86.8	488015	501469	504643
Ambrosic acid	C15 H20 O4	No match	Invalid mass	No results	No results	No match		246.125	11.048	1.96898e+06	0	3	0	86.6	1.32706e+06	1.4477e+06	1.96898e+06
Ferulic acid	C10 H10 O4	Full match	Full match	Full match	No results	Full match		194.057	8.76	1.08486e+07	0	2	2	86.5	9.67804e+06	9.54232e+06	1.08486e+07
Sedanolide	C12 H18 O2	No match	Invalid mass	Invalid mass	No results	No match		176.12	14.292	2.25642e+06	0	1	1	86.4		2.25642e+06	1.34836e+06
Thymidine	C10 H14 N2 O5	Full match	Full match	Full match	No results	Full match		242.09	3.711	3.16302e+06	0	2	1	86.3	2.77541e+06	2.85041e+06	3.16302e+06
2'-O-Methyladenosine	C11 H15 N5 O4	Full match	Full match	Full match	No results	Full match		281.112	3.482	4.02559e+06	0	2	2	86.3	3.78604e+06	4.02559e+06	3.62675e+06
9(Z),11(E)-Conjugated linoleic acid	C18 H32 O2	Full match	Full match	Partial match	No results	Full match		280.24	19.889	6.32482e+06	0	3	1	86.2	5.23056e+06	6.29414e+06	6.32482e+06
4-Hydroxyindole	C8 H7 N O	Full match	Full match	Full match	No results	Full match		133.053	4.312	1.16201e+07	0	4	4	86.1	1.16201e+07	1.10002e+06
10-HDA	C10 H18 O3	No match	Invalid mass	No results	No results	No match		168.115	8.327	1.75267e+06	0	1	0	86	1.57936e+06	1.49166e+06	1.75267e+06
Carvone	C10 H14 O	Full match	Full match	Full match	No results	Full match		150.104	12.25	4.39675e+06	0	3	3	85.9	3.95199e+06	4.39675e+06	3.95272e+06
Tetradecanedioic acid	C14 H26 O4	Full match	Full match	Full match	No results	Full match		258.183	15.666	200383	0	1	1	85.9	77882.6	140720	200383
3-Methoxy-5,7,3',4'-tetrahydroxy-flavone	C16 H12 O7	Full match	Full match	Partial match	No results	Not the top hit		316.057	10.921	9.5759e+06	0	6	2	85.8	7.50444e+06	9.5759e+06	8.27407e+06
Nobiletin	C21 H22 O8	Full match	Full match	Full match	No results	No results		402.13	14.256	2.60541e+06	0	4	1	85.6	1.81559e+06	2.33196e+06	2.60541e+06
Wogonin	C16 H12 O5	Full match	Full match	Not the top hit	No results	Full match		284.067	14.257	4.75181e+06	0	8	3	85.6	3.6558e+06	4.75181e+06	4.11764e+06
4-(5,7-Dihydroxy-4-oxo-4H-chromen-2-yl)-2-(β-D-glucopyranosyloxy)phenyl β-D-glucopyranoside	C27 H30 O16	No match	Full match	Partial match	No results	Full match		610.152	9.528	2.19147e+06	0	7	2	85.4		2.19147e+06
Dibutyl phthalate	C16 H22 O4	Full match	Full match	Full match	No results	Full match		278.151	16.197	2.85605e+07	0	6	6	85.2	2.59057e+07	1.74366e+07	2.85605e+07
L-Norleucine	C6 H13 N O2	Full match	Full match	Not the top hit	No results	Full match		131.095	1.045	2.26043e+08	0	10	10	85.1	1.96851e+08	1.93402e+08	2.26043e+08
Proline	C5 H9 N O2	Full match	Full match	Full match	No results	Full match		115.064	0.62	3.30764e+08	0	4	4	85.1	2.59429e+08	2.47401e+08	3.30764e+08
Methyl cinnamate	C10 H10 O2	Full match	Full match	Partial match	No results	Full match		162.068	10.545	2.34249e+06	0	3	1	85	2.21897e+06	2.34249e+06	2.10397e+06
Isokaempferide	C16 H12 O6	Full match	Full match	Partial match	No results	Full match		300.063	13.118	2.18968e+06	0	7	1	85	2.09763e+06	2.18968e+06	942489
Pinolenic acid	C18 H30 O2	Full match	Full match	No results	No results	Full match		278.224	19.207	9.53785e+06	0	5	0	84.9	8.12176e+06	9.53785e+06	4.55387e+06
Arachidonic acid	C20 H32 O2	Full match	Full match	Full match	No results	Full match		304.24	18.652	657348	0	4	2	84.8	428671	521379	657348
Sinapinic acid	C11 H12 O5	No match	Invalid mass	Invalid mass	No results	No match		206.058	7.133	1.31081e+06	0	2	1	84.7	1.31081e+06	1.12595e+06	1.26876e+06
Guanosine monophosphate (GMP)	C10 H14 N5 O8 P	Not the top hit	Full match	Full match	No results	Full match		363.058	1.884	4.02399e+06	0	1	1	84.7	1.39369e+06	3.88299e+06	4.02399e+06
Penicillic acid	C8 H10 O4	No match	Invalid mass	No match	No results	No match		152.047	7.254	2.08433e+06	0	12	5	84.6	1.81358e+06	1.97451e+06	2.08433e+06
Azelaic acid	C9 H16 O4	Full match	Full match	Full match	No results	Full match		188.104	10.661	3.94903e+07	0	1	1	84.4	3.94903e+07	3.8435e+07	3.75822e+07
Xanthosine	C10 H12 N4 O6	Not the top hit	Full match	Full match	No results	Full match		284.076	3.488	2.1186e+06	0	1	1	84	1.30757e+06	2.1186e+06	1.66339e+06
Verrucarol	C15 H22 O4	Full match	Full match	Full match	No results	Full match		266.151	9.364	1.66234e+06	0	2	1	83.9	1.08952e+06	1.13086e+06	1.66234e+06
Leucylproline	C11 H20 N2 O3	Full match	Full match	Full match	No results	Full match		228.147	4.868	1.87583e+07	0	4	2	83.9	1.10341e+07	1.45443e+07	1.87583e+07
4-Indolecarbaldehyde	C9 H7 N O	Full match	Full match	Full match	No results	Full match		145.053	4.489	2.22417e+07	0	6	4	83.9	1.88828e+07	1.97276e+07	2.22417e+07
BMK methyl glycidate	C11 H12 O3	Full match	Full match	No results	No results	Full match		192.079	6.929	2.14037e+07	0	2	0	83.8	2.04431e+07	2.0935e+07	2.14037e+07
Kaempferol-7-O-glucoside	C21 H20 O11	Unused	Full match	No results	No results	Full match		448.1	9.893	2.43617e+06	0	4	0	83.8	2.36495e+06	2.43617e+06	2.31128e+06
4-Hydroxymandelic acid	C8 H8 O4	No results	Invalid mass	Invalid mass	No results	No results		168.041	6.688	4.36585e+07	0	12	10	83.8	3.51621e+07	4.06652e+07	4.36585e+07
α-Lactose	C12 H22 O11	No match	Invalid mass	Invalid mass	No results	No results		359.142	1.155	1.19557e+07	0	2	2	83.5	1.19557e+07	3.66938e+06
N-Acetyl-L-phenylalanine	C11 H13 N O3	Full match	Full match	Full match	No results	Full match		207.089	8.13	8.11866e+06	0	1	1	83.5	6.98283e+06	7.57243e+06	8.11866e+06
Guanosine	C10 H13 N5 O5	Full match	Full match	Full match	No results	Full match		283.091	2.289	6.84953e+07	0	2	1	83.4	5.44305e+07	6.19124e+07	6.84953e+07
Coumarin	C9 H6 O2	Full match	Full match	Full match	No results	Full match		146.037	8.18	1.80551e+06	0	2	1	83.3	1.33264e+06	1.15252e+06	1.80551e+06
trans-Cinnamaldehyde	C9 H8 O	Full match	Full match	Full match	No results	No results		132.058	11.199	2.27698e+06	0	1	1	83.3	2.17964e+06	2.27698e+06	1.84342e+06
7-Methylguanosine	C11 H15 N5 O5	No match	Full match	Not the top hit	No results	Full match		297.107	3.832	1.50165e+06	0	3	2	83.3	983837	1.11395e+06	1.50165e+06
3-(4-Hydroxyphenyl)propionic acid	C9 H10 O3	No results	Invalid mass	Invalid mass	No results	No results		166.062	5.638	6.28861e+07	0	11	5	83.3	4.99722e+07	5.239e+07	6.28861e+07
4-Coumaric acid	C9 H8 O3	Full match	Full match	Not the top hit	No results	Full match		164.047	8.541	852047	0	3	2	83	726011	784748	852047
Andrographiside	C26 H40 O10	No match	Not the top hit	No results	No results	No results		494.252	15.574	458934	0	3	0	82.8	414135	332369	458934
Soyasaponin I	C48 H78 O18	No match	Full match	No results	No results	No results		942.517	16.205	3.05756e+06	0	1	0	82.8	2.99163e+06	3.05756e+06	2.93318e+06
3-[2-(β-D-Glucopyranosyloxy)-4-methoxyphenyl]propanoic acid	C16 H22 O9	Not the top hit	Full match	No results	No results	No results		358.126	7.657	5.23371e+06	0	2	0	82.6	5.23371e+06	3.1441e+06	2.66216e+06
7-Methoxy-5,3',4'-trihydroxyflavanone	C16 H14 O6	Full match	Full match	No results	No results	Full match		302.079	9.49	1.79838e+06	0	3	0	82.6	1.44851e+06	1.48344e+06	1.79838e+06
Daidzein	C15 H10 O4	Full match	Full match	Full match	No results	Not the top hit		254.057	11.709	2.07194e+06	0	3	1	82.6	1.76561e+06	1.90488e+06	2.07194e+06
OPEO	C16 H26 O2	Full match	Full match	No results	No results	Full match		250.193	14.969	1.9086e+06	0	1	0	82.6	1.23398e+06	1.9086e+06	1.76042e+06
4,5-Dicaffeoylquinic acid	C25 H24 O12	Not the top hit	Full match	No results	No results	Full match		516.127	10.544	1.16641e+06	0	1	0	82.5	931830	1.0979e+06	1.16641e+06
4-Methoxycinnamic acid	C10 H10 O3	No match	Invalid mass	Invalid mass	No results	No match		160.052	6.93	6.50974e+06	0	4	4	82.4	5.54831e+06	6.05207e+06	6.50974e+06
D(-)-Amygdalin	C20 H27 N O11	Not the top hit	Full match	Full match	No results	Full match		457.157	6.63	4.43951e+08	0	4	2	82.3	4.43951e+08	4.39421e+08	4.32732e+08
N-Acetyl-D-alloisoleucine	C8 H15 N O3	No results	Invalid mass	Invalid mass	No results	No results		173.104	7.205	4.57757e+06	0	4	3	82.2	3.50839e+06	3.84057e+06	4.57757e+06
Palmitoyl ethanolamide	C18 H37 N O2	Full match	Full match	No results	No results	Full match		299.282	19.153	611679	0	2	0	82.1	483697	611679	577235
Nicotinamide	C6 H6 N2 O	Full match	Full match	Full match	No results	Full match		122.048	0.857	1.79558e+07	0	1	1	82.1	1.11972e+07	1.43211e+07	1.79558e+07
(3β,5ξ,9ξ,18ξ)-28-Hydroxy-28-oxoolean-12-en-3-yl 6-deoxy-α-L-mannopyranosyl-(1->3)-[β-D-glucopyranosyl-(1->2)]-β-D-glucopyranosiduronic acid	C48 H76 O18	No match	Full match	No results	No results	No results		940.503	17.084	962095	0	1	0	82.1	861682	962095	934805
Apocynin	C9 H10 O3	Full match	Full match	Partial match	No results	Full match		166.063	6.358	2.74585e+06	0	6	2	81.9	2.73733e+06	2.65747e+06	2.74585e+06
Asparagine	C4 H8 N2 O3	Full match	Full match	Full match	No results	Full match		132.053	0.666	3.08139e+07	0	3	1	81.9	2.74651e+07	2.34619e+07	3.08139e+07
Stearic acid	C18 H36 O2	Full match	Full match	No results	No results	Full match		284.272	21.519	2.62143e+06	0	1	0	81.8	2.16458e+06	2.34255e+06	2.62143e+06
Glycitin	C22 H22 O10	Full match	Full match	Full match	No results	Full match		446.12	9.18	4.08162e+07	0	2	1	81.8	2.66235e+07	3.25233e+07	4.08162e+07
Cuminaldehyde	C10 H12 O	Full match	Full match	No results	No results	Full match		148.088	11.882	9.01061e+06	0	5	0	81.7	7.52591e+06	9.01061e+06	8.94889e+06
Octyl decyl phthalate	C26 H42 O4	Full match	Full match	No results	No results	Full match		418.307	21.749	6.15955e+06	0	2	0	81.6	5.08922e+06	6.00116e+06	6.15955e+06
Citric acid	C6 H8 O7	Full match	Full match	Full match	No results	Full match		192.026	0.979	1.70684e+08	0	4	2	81.6	1.51859e+08	1.56004e+08	1.70684e+08
Isovanillic acid	C8 H8 O4	No results	Invalid mass	Invalid mass	No results	No results		168.041	6.472	7.11885e+06	0	12	12	81.6	7.11885e+06
Adenosine 5'-monophosphate	C10 H14 N5 O7 P	Not the top hit	Full match	Full match	No results	Full match		347.063	1.363	4.08968e+06	0	3	2	81.5	4.08968e+06	3.07177e+06	3.52224e+06
(4R,4aS,8aS)-4-Hydroxy-4-(hydroxymethyl)-3,4a,8,8-tetramethyl-4a,5,6,7,8,8a-hexahydro-1(4H)-naphthalenone	C15 H24 O3	Full match	Full match	No results	No results	No results		252.172	9.559	259366	0	1	0	81.4	255731	258373	259366
Isophorone	C9 H14 O	Full match	Full match	Full match	No results	Full match		138.104	10.938	1.22488e+06	0	1	1	81.3	1.11761e+06	1.22488e+06	966082
Caffeic acid	C9 H8 O4	Full match	Full match	Full match	No results	Full match		180.041	6.788	3.9867e+06	0	8	4	81.3	2.91301e+06	3.9867e+06	3.83725e+06
Estriol	C18 H24 O3	Full match	Full match	No results	No results	Full match		288.172	13.179	1.86325e+06	0	2	0	81.2	1.58197e+06	1.7195e+06	1.86325e+06
1,5-Naphthalenediamine	C10 H10 N2	No match	Invalid mass	Invalid mass	No results	No results		141.058	4.493	5.62729e+06	0	3	1	81.2	4.85064e+06	4.92995e+06	5.62729e+06
Cyclo(leucylprolyl)	C11 H18 N2 O2	Full match	Full match	No results	No results	No results		210.137	7.962	1.91552e+06	0	2	0	81		1.82398e+06	1.91552e+06
3-Coumaric acid	C9 H8 O3	No results	Invalid mass	Invalid mass	No results	No results		164.046	8.169	1.28428e+07	0	5	4	80.6	1.21453e+07	1.12623e+07	1.28428e+07
2,5-Dihydroxybenzaldehyde	C7 H6 O3	No results	Invalid mass	Invalid mass	No results	No results		138.03	4.798	2.34915e+06	0	8	8	80.5	1.81335e+06	2.03177e+06	2.34915e+06
Icaritin	C21 H20 O6	Full match	Full match	Full match	No results	Full match		368.125	14.627	3.63984e+06	0	4	1	80.5	3.09617e+06	2.91351e+06	3.63984e+06
[1-(3,4-dihydroxy-5-methoxyphenyl)-7-(3,4-dihydroxyphenyl)heptan-3-yl] acetate	C22 H28 O7	Not the top hit	Full match	No results	No results	No results		404.183	12.415	2.016e+07	0	1	0	80.4	2.016e+07	1.29315e+07	1.8969e+07
10-Nitrolinoleate	C18 H31 N O4	No match	Invalid mass	No results	No results	No match		307.214	16.706	821003	0	2	0	80.4	619074	802536	821003
4-(3-Hydroxybutyl)phenyl β-D-glucopyranoside	C16 H24 O7	No match	Invalid mass	No results	No results	No match		374.158	7.501	6.831e+06	0	2	0	80.4	6.831e+06	5.72361e+06	6.21532e+06
α,α-Trehalose	C12 H22 O11	Not the top hit	Full match	Full match	No results	Full match		342.116	0.612	9.98794e+07	0	8	8	80.3	6.55291e+07	9.98794e+07	9.83824e+07
Glycyl-L-leucine	C8 H16 N2 O3	No match	Invalid mass	Invalid mass	No results	No match		171.09	2.556	1.91108e+06	0	2	2	80			1.91108e+06
2,4-Dimethylbenzaldehyde	C9 H10 O	Full match	Full match	No results	No results	Full match		134.073	12.174	1.59909e+06	0	3	0	80	1.34866e+06	1.36153e+06	1.59909e+06
2,3-Dihydroxybenzoic acid	C7 H6 O4	No results	Invalid mass	Invalid mass	No results	No results		154.026	3.61	2.46202e+06	0	10	10	79.6	949967	1.55622e+06	2.46202e+06
Skatole	C9 H9 N	No match	Invalid mass	Invalid mass	No results	No results		114.047	4.491	4.11593e+06	0	3	2	79.5	3.62851e+06	3.68178e+06	4.11593e+06
N,N'-Dicyclohexylurea	C13 H24 N2 O	Full match	Full match	Full match	No results	Full match		224.188	13.583	1.04127e+06	0	1	1	79.4	801277	824520	1.04127e+06
3-[2-(2,3-Dihydroxy-5,6,8a-trimethyloctahydro-2H-spiro[naphthalene-1,2'-oxiran]-5-yl)ethyl]-5-hydroxy-2(5H)-furanone	C20 H30 O6	Full match	Full match	No results	No results	Full match		366.204	12.926	1.03883e+06	0	2	0	79.4	843767	997989	1.03883e+06
(1aR,2S,5S,6R,7R,7aS)-5-Methyl-1a-(3-methyl-2-buten-1-yl)-1a,3,5,6,7,7a-hexahydro-2H-oxireno[g]isochromene-2,6,7-triol	C15 H22 O5	No match	Invalid mass	No match	No results	No match		264.136	12.912	1.26862e+06	0	6	1	79.3	1.02439e+06	1.19392e+06	1.26862e+06
Jasmonic acid	C12 H18 O3	Full match	Full match	Full match	No results	Full match		210.125	14.357	2.03889e+06	0	1	1	79.3	1.58914e+06	2.03889e+06	1.93342e+06
Boldenone undecylenate	C30 H44 O3	Not the top hit	Full match	No results	No results	No results		452.327	13.691	1.29211e+07	0	2	0	79.2	1.13032e+07	1.22251e+07	1.29211e+07
trans-Anethole	C10 H12 O	Full match	Full match	Not the top hit	No results	Full match		148.088	9.366	9.60131e+06	0	10	10	79.2	8.93079e+06	8.96445e+06	9.60131e+06
Isophthalic acid	C8 H6 O4	No results	Invalid mass	Invalid mass	No results	No results		166.026	6.219	7.60776e+06	0	4	4	79.1	6.88291e+06	6.98484e+06	7.60776e+06
3-Phenyllactic acid	C9 H10 O3	No results	Invalid mass	Invalid mass	No results	No results		166.062	7.899	3.36441e+06	0	11	6	79	3.36441e+06	3.15265e+06	2.22812e+06
6:2 Fluorinated telomer sulfonate	C8 H5 F13 O3 S	No match	Full match	No results	No results	No results		427.975	18.58	684311	0	1	0	79	684311
Pantothenic acid	C9 H17 N O5	Full match	Full match	Full match	No results	Full match		219.11	4.171	7.45939e+06	0	2	2	79	6.58594e+06	6.55876e+06	7.45939e+06
(1S)-1,5-Anhydro-2-O-(6-deoxy-α-L-mannopyranosyl)-1-[5,7-dihydroxy-2-(4-hydroxyphenyl)-4-oxo-4H-chromen-6-yl]-D-glucitol	C27 H30 O14	Not the top hit	Full match	No results	No results	Full match		578.163	10.133	9.7879e+06	0	1	0	78.9	9.7879e+06	8.93349e+06	4.65894e+06
3-Hydroxybenzoic acid	C7 H6 O3	No results	Invalid mass	Invalid mass	No results	No results		138.03	5.19	4.02405e+06	0	4	3	78.7	3.68815e+06	3.96344e+06	4.02405e+06
3-Methoxycinnamic acid	C10 H10 O3	No match	Invalid mass	Invalid mass	No results	No match		160.052	11.528	430848	0	2	2	78.6		340155	430848
α-Linolenic acid	C18 H30 O2	Full match	Full match	No results	No results	Full match		278.224	16.227	6.28221e+06	0	3	0	78.6		6.28221e+06	6.1668e+06
DL-Stachydrine	C7 H13 N O2	Full match	Full match	Full match	No results	Full match		143.095	0.776	1.50146e+07	0	2	1	78.6	7.61615e+06	8.39542e+06	1.50146e+07
Threonine	C4 H9 N O3	Full match	Full match	Not the top hit	No results	Full match		119.058	0.666	1.08949e+07	0	4	4	78.5	9.96396e+06	9.48302e+06	1.08949e+07
(3R,5R)-1,3,5-Trihydroxy-4-{[(2E)-3-(4-hydroxy-3-methoxyphenyl)-2-propenoyl]oxy}cyclohexanecarboxylic acid	C17 H20 O9	Not the top hit	Full match	No results	No results	Full match		368.111	8.198	6.63731e+06	0	1	0	78.1	4.84123e+06	4.85139e+06	6.63731e+06
Hispidulin	C16 H12 O6	Not the top hit	Full match	No results	No results	Full match		300.064	11.302	608626	0	2	0	78.1	608626
3,5-Dihydroxy-2-(4-hydroxyphenyl)-4-oxo-3,4-dihydro-2H-chromen-7-yl hexopyranoside	C21 H22 O11	Not the top hit	Full match	No results	No results	Full match		450.116	8.991	4.49941e+06	0	4	0	78	4.49941e+06	3.56355e+06	965235
3-tert-Butyladipic acid	C10 H18 O4	Full match	Full match	Full match	No results	Full match		202.12	12.039	2.86495e+06	0	1	1	77.9	2.63791e+06	2.86495e+06	2.76692e+06
Hexadecanedioic acid	C16 H30 O4	Full match	Full match	Full match	No results	Full match		286.215	16.851	630001	0	1	1	77.7	270883	397722	630001
4-Methoxybenzaldehyde	C8 H8 O2	Full match	Full match	No results	No results	Full match		136.052	11.397	1.79231e+06	0	2	0	77.7	1.5353e+06	1.67315e+06	1.79231e+06
1,7-Diphenylhept-4-en-3-one	C19 H20 O	Full match	Full match	No results	No results	No results		264.151	13.305	1.12074e+06	0	1	0	77.7	1.01692e+06	1.00504e+06	1.12074e+06
Daidzin	C21 H20 O9	No match	Full match	Full match	No results	Full match		416.11	9.565	979112	0	1	1	77.7	901525	979112	882687
2-Hydroxycaproic acid	C6 H12 O3	No results	Invalid mass	Invalid mass	No results	No results		132.077	9.541	1.06279e+07	0	3	2	77.6	1.06279e+07	9.89653e+06	9.94216e+06
3-Hydroxybenzyl alcohol	C7 H8 O2	No results	Invalid mass	No results	No results	No results		124.051	6.499	1.00898e+06	0	4	0	77.5	1.00898e+06	934085
Shogaol	C17 H24 O3	Full match	Full match	No results	No results	Full match		276.172	14.701	1.75115e+06	0	3	0	77.5	1.61695e+06	1.59669e+06	1.75115e+06
Pipecolic acid	C6 H11 N O2	Full match	Full match	Full match	No results	Full match		129.079	0.645	4.10167e+07	0	4	4	77.3	3.00736e+07	4.10167e+07	3.72536e+07
Hypoxanthine	C5 H4 N4 O	Full match	Full match	Not the top hit	No results	Full match		136.038	2.292	5.52195e+06	0	2	2	77.3	3.13687e+06	5.23553e+06	5.52195e+06
3-Methoxybenzaldehyde	C8 H8 O2	Full match	Full match	No results	No results	Full match		136.052	13.145	2.46551e+06	0	2	0	77.3	1.63818e+06	1.65645e+06	2.46551e+06
L-Histidine	C6 H9 N3 O2	No results	Invalid mass	Invalid mass	No results	No results		155.068	0.44	2.40883e+06	0	1	1	77.1	1.42249e+06	1.83458e+06	2.40883e+06
Tolycaine	C15 H22 N2 O3	Full match	Full match	No results	No results	No results		278.163	7.548	2.85967e+06	0	1	0	77.1	2.85967e+06	2.79487e+06	2.73018e+06
(3R,4R)-3-{[4-(2-Amino-2-oxoethoxy)benzoyl]amino}-4-hydroxy-N-isopropyl-1-azepanecarboxamide	C19 H28 N4 O5	No match	Invalid mass	No results	No results	No results		414.185	11.775	2.07885e+06	0	2	0	76.9	2.07885e+06	646138	468573
Methyl 2-{[2-O-(6-deoxy-α-L-mannopyranosyl)-β-D-glucopyranosyl]oxy}benzoate	C20 H28 O12	Not the top hit	Full match	No results	No results	No results		460.158	6.044	767052	0	2	0	76.9	539788	767052	680343
Prolylleucine	C11 H20 N2 O3	Full match	Full match	No results	No results	Full match		228.147	1.463	7.97776e+06	0	3	0	76.4	6.82308e+06		7.97776e+06
3,4-Dihydroxybenzaldehyde	C7 H6 O3	Full match	Full match	Full match	No results	Full match		138.031	13.943	1.35391e+07	0	3	3	76.2	1.21986e+07	1.34226e+07	1.35391e+07
7-Hydroxycoumarine	C9 H6 O3	Full match	Full match	No results	No results	Full match		162.031	10.478	1.95258e+06	0	2	0	76.1		1.72157e+06	1.95258e+06
4-Aminobenzoic acid	C7 H7 N O2	No results	Invalid mass	Invalid mass	No results	No results		137.046	8.873	2.3288e+06	0	4	3	75.8	1.907e+06	2.18366e+06	2.3288e+06
2-(8-Hydroxy-4a,8-dimethyldecahydro-2-naphthalenyl)acrylic acid	C15 H24 O3	No match	Invalid mass	No results	No results	No match		234.161	15.632	2.4301e+06	0	1	0	75.8	1.81226e+06	2.13346e+06	2.4301e+06
Ethyl levulinate	C7 H12 O3	No results	Invalid mass	No results	No results	No results		144.077	5.613	946969	0	1	0	75.7	913215	897749	946969
N-Acetyl-DL-tryptophan	C13 H14 N2 O3	Full match	Full match	Full match	No results	Full match		246.1	8.729	3.17866e+06	0	5	2	75.6	2.8082e+06	2.99065e+06	3.17866e+06
D-(-)-Quinic acid	C7 H12 O6	No match	Invalid mass	Invalid mass	No results	No results		192.062	6.633	3.9737e+06	0	2	2	75.4	2.86184e+06	3.53946e+06	3.9737e+06
4-(4-Ethoxyphenyl)-4-oxobutanoic acid	C12 H14 O4	Full match	Full match	Full match	No results	Full match		222.089	12.067	1.01699e+06	0	2	1	75.4	1.01699e+06	876512	968048
2-Anisic acid	C8 H8 O3	No results	Invalid mass	Invalid mass	No results	No results		152.046	4.537	1.87121e+06	0	13	11	75.3	1.23437e+06	1.32096e+06	1.87121e+06
5,6,7,8-Tetrahydro-2-naphthol	C10 H12 O	Full match	Full match	Partial match	No results	Full match		148.088	7.49	2.62011e+06	0	5	5	75.2	2.61867e+06	2.56375e+06	2.62011e+06
13(S)-HpOTrE	C18 H30 O4	No match	Invalid mass	No results	No results	No match		292.203	16.499	1.42465e+07	0	2	0	75.1	1.1239e+07	1.19331e+07	1.42465e+07
Astragaloside A	C41 H68 O14	No match	Invalid mass	No results	No results	No results		806.441	16.108	1.83019e+06	0	1	0	75	1.83019e+06	717497
