# Supplementary material for: Knockdown and Overexpression Experiments to Investigate the Inhibitory Mechanism of Fuzheng Xiaozheng Prescription, an Effective Chinese Herbal Formula for the Clinical Treatment of Hepatocellular Carcinoma
Source: Pharmaceuticals (Basel). 2024 Aug 31;17(9):1159. doi: 10.3390/ph17091159 (PMC11434836; doi:10.3390/ph17091159)
Supplement: Supplementary file 1 [file pharmaceuticals-17-01159-s001.zip › Supplementary Table S2.xlsx]

## Sheet: Sheet1
Compound	Mol ID	Gene name
glycitein	MOL008400	PTGS1
glycitein	MOL008400	ESR1
glycitein	MOL008400	AR
glycitein	MOL008400	PPARG
glycitein	MOL008400	ESR2
glycitein	MOL008400	GSK3B
glycitein	MOL008400	CHEK1
glycitein	MOL008400	PRSS1
glycitein	MOL008400	NCOA1
glycitein	MOL008400	APP
Formononetin	MOL000392	PTGS1
Formononetin	MOL000392	CHRM1
Formononetin	MOL000392	ESR1
Formononetin	MOL000392	AR
Formononetin	MOL000392	PPARG
Formononetin	MOL000392	ADRA1A
Formononetin	MOL000392	ESR2
Formononetin	MOL000392	GSK3B
Formononetin	MOL000392	CHEK1
Formononetin	MOL000392	PRSS1
Formononetin	MOL000392	ACHE
Formononetin	MOL000392	PPARG
Kaempferol	MOL000392	PTGS1
Kaempferol	MOL000392	AR
Kaempferol	MOL000392	PPARG
Kaempferol	MOL000422	NCOA2
Kaempferol	MOL000392	PRSS1
Kaempferol	MOL000422	PGR
Kaempferol	MOL000392	CHRM1
Kaempferol	MOL000392	ACHE
Kaempferol	MOL000422	F7
Kaempferol	MOL000422	RELA
Kaempferol	MOL000422	IKBKB
Kaempferol	MOL000422	BCL2
Kaempferol	MOL000422	CASP3
Kaempferol	MOL000422	MAPK8
Kaempferol	MOL000392	PPARG
Kaempferol	MOL000422	CYP3A4
Kaempferol	MOL000422	CYP1A1
Kaempferol	MOL000422	ICAM1
Kaempferol	MOL000422	SELE
Kaempferol	MOL000422	VCAM1
Kaempferol	MOL000422	CYP1B1
Kaempferol	MOL000422	ALOX5
Kaempferol	MOL000422	GSTP1
Kaempferol	MOL000422	AHR
Kaempferol	MOL000422	PSMD3
Kaempferol	MOL000422	SLC2A4
Kaempferol	MOL000422	NR1I3
Kaempferol	MOL000422	DIO1
Kaempferol	MOL000422	GSTM1
Kaempferol	MOL000422	GSTM2
Kaempferol	MOL000422	AKR1C3
Wogonin	MOL000173	PTGS1
Wogonin	MOL000173	ESR1
Wogonin	MOL000173	AR
Wogonin	MOL000173	PPARG
Wogonin	MOL000173	GSK3B
Wogonin	MOL000173	CHEK1
Wogonin	MOL000173	PRSS1
Wogonin	MOL000173	RELA
Wogonin	MOL000173	CCND1
Wogonin	MOL000173	BCL2
Wogonin	MOL000173	EIF6
Wogonin	MOL000173	CASP9
Wogonin	MOL000173	IL6
Wogonin	MOL000173	CASP3
Wogonin	MOL000173	TP63
Wogonin	MOL000173	TEP1
Wogonin	MOL000173	MCL1
Quercetin	MOL000098	PTGS1
Quercetin	MOL000098	AR
Quercetin	MOL000098	PPARG
Quercetin	MOL000098	NCOA2
Quercetin	MOL000098	AKR1B1
Quercetin	MOL000098	PRSS1
Quercetin	MOL000098	F7
Quercetin	MOL000098	ACHE
Quercetin	MOL000098	RELA
Quercetin	MOL000098	EGFR
Quercetin	MOL000098	VEGFA
Quercetin	MOL000098	CCND1
Quercetin	MOL000098	BCL2
Quercetin	MOL000098	FOS
Quercetin	MOL000098	EIF6
Quercetin	MOL000098	CASP9
Quercetin	MOL000098	PLAU
Quercetin	MOL000098	RB1
Quercetin	MOL000098	IL6
Quercetin	MOL000098	CASP3
Quercetin	MOL000098	TP63
Quercetin	MOL000098	ELK1
Quercetin	MOL000098	NFKBIA
Quercetin	MOL000098	POR
Quercetin	MOL000098	CASP8
Quercetin	MOL000098	RAF1
Quercetin	MOL000098	PRKCA
Quercetin	MOL000098	HIF1A
Quercetin	MOL000098	RUNX1T1
Quercetin	MOL000098	ERBB2
Quercetin	MOL000098	PPARG
Quercetin	MOL000098	ACACA
Quercetin	MOL000098	CYP3A4
Quercetin	MOL000098	CAV1
Quercetin	MOL000098	MYC
Quercetin	MOL000098	CYP1A1
Quercetin	MOL000098	ICAM1
Quercetin	MOL000098	SELE
Quercetin	MOL000098	VCAM1
Quercetin	MOL000098	BIRC5
Quercetin	MOL000098	DUOX2
Quercetin	MOL000098	NOS3
Quercetin	MOL000098	HSPB1
Quercetin	MOL000098	MGAM
Quercetin	MOL000098	CYP1B1
Quercetin	MOL000098	CCNB1
Quercetin	MOL000098	ALOX5
Quercetin	MOL000098	GSTP1
Quercetin	MOL000098	NFE2L2
Quercetin	MOL000098	NQO1
Quercetin	MOL000098	PARP1
Quercetin	MOL000098	AHR
Quercetin	MOL000098	PSMD3
Quercetin	MOL000098	SLC2A4
Quercetin	MOL000098	COL3A1
Quercetin	MOL000098	NR1I3
Quercetin	MOL000098	CHEK2
Quercetin	MOL000098	HSF1
Quercetin	MOL000098	CRP
Quercetin	MOL000098	RUNX2
Quercetin	MOL000098	RASSF1
Quercetin	MOL000098	CTSD
Quercetin	MOL000098	IGFBP3
Quercetin	MOL000098	IGF2
Quercetin	MOL000098	IRF1
Quercetin	MOL000098	ERBB3
Quercetin	MOL000098	PON1
Quercetin	MOL000098	DIO1
Quercetin	MOL000098	NPEPPS
Quercetin	MOL000098	HK2
Quercetin	MOL000098	RASA1
Quercetin	MOL000098	GSTM1
Quercetin	MOL000098	GSTM2
Piperine	MOL001592	CHRM1
Piperine	MOL001592	ADRA2C
Piperine	MOL001592	FOS
Piperine	MOL001592	IL6
Piperine	MOL001592	CASP3
Piperine	MOL001592	ICAM1
Piperine	MOL001592	ATF2
Piperine	MOL001592	TRPV1
Piperine	MOL001592	DPAGT1
Nobiletin	MOL005828	PTGS1
Nobiletin	MOL005828	ESR1
Nobiletin	MOL005828	AR
Nobiletin	MOL005828	PPARG
Nobiletin	MOL005828	F7
Nobiletin	MOL005828	ESR2
Nobiletin	MOL005828	CHEK1
Nobiletin	MOL005828	PRSS1
Nobiletin	MOL005828	NCOA2
Nobiletin	MOL005828	GSK3B
Nobiletin	MOL005828	BCL2
Nobiletin	MOL005828	CASP9
Nobiletin	MOL005828	TP63
Nobiletin	MOL005828	MAPK8
Nobiletin	MOL005828	TIMP1
Nobiletin	MOL005828	PPARG
Nobiletin	MOL005828	CD163
Nobiletin	MOL005828	EPHB2
Taxifolin	MOL004576	PTGS1
Taxifolin	MOL004576	AKR1B1
Taxifolin	MOL004576	RELA
Taxifolin	MOL004576	ICAM1
Taxifolin	MOL004576	MTTP
Taxifolin	MOL004576	APOB
Arachidonic acid	MOL005320	PTGS1
Arachidonic acid	MOL005320	RXRG
Arachidonic acid	MOL005320	NCOA2
Hispidulin	MOL001735	PTGS1
Hispidulin	MOL001735	PRSS1
Hispidulin	MOL001735	NCOA2
Hispidulin	MOL001735	NCOA1
Hispidulin	MOL001735	ACHE
